# Supplementary material for: Pretreated Green Pea Flour as Wheat Flour Substitutes in Composite Bread Making
Source: Foods. 2023 Jun 6;12(12):2284. doi: 10.3390/foods12122284 (PMC10297283; doi:10.3390/foods12122284)
Supplement: Supplementary file 1 [file foods-12-02284-s001.zip]

Archive with 1 entries (1 files):
- foods-2376770-supplementary.pdf
